# Supplementary material for: Preparation and functional validation of rabbit anti-canine CD3ε monoclonal antibody
Source: Front Vet Sci. 2025 Dec 4;12:1612069. doi: 10.3389/fvets.2025.1612069 (PMC12711479; doi:10.3389/fvets.2025.1612069)
Supplement: Supplementary file 2 [file Supplementary_file_1.zip]

Archive with 30 entries (20 files):
- Source Date/
- Source Date/Figure 1/
- Source Date/Figure 1/figure 1A/
- Source Date/Figure 1/figure 1A/CD3E antibody titer analyzed.pzfx
- Source Date/Figure 1/figure 1A/CD3E antibody titer.xlsx
- Source Date/Figure 1/figure 1B/
- Source Date/Figure 1/figure 1B/Analyze.pzfx
- Source Date/Figure 1/figure 1B/Antibody binding ability of canine CD3E-his and cat CD3E -his.xlsx
- Source Date/Figure 1/figure 1B/detection of other antibodies that do not bind to human Fc fragments.xlsx
- Source Date/Figure 1/figure 1B/Instructions.docx
- Source Date/Figure 1/figure 1B/whether the antibody bind to canine CD3-fc and human fc.xlsx
- Source Date/Figure 1/figure 1C/
- Source Date/Figure 2/
- Source Date/Figure 2/cultured T cell/
- Source Date/Figure 2/cultured T cell/Specimen_006_T cell CD3  20250310_007.fcs
- Source Date/Figure 2/cultured T cell/Specimen_006_T cell isotype control  20250310_015.fcs
- Source Date/Figure 2/cultured T cell/Specimen_006_T cell unstain  20250310_009.fcs
- Source Date/Figure 2/Instruction.docx
- Source Date/Figure 2/PBMC/
- Source Date/Figure 2/PBMC/Specimen_004_DTCD3 20241107_081.fcs
- Source Date/Figure 2/PBMC/Specimen_004_isotype control  20241107_089.fcs
- Source Date/Figure 2/PBMC/Specimen_004_unstain 20241107_088.fcs
- Source Date/Figure 3/
- Source Date/Figure 3/PBMC+CD3E antibody. detecting the release of  IFN-γ.xlsx
- Source Date/Figure 3/PBMC+CD3E detection of IFN-γ release.pzfx
- Source Date/Figure 4/
- Source Date/Figure 4/Analysis.pptx
- Source Date/Figure 4/anti-CD3-CMT-U27 co-culture T cell.xlsx
- Source Date/Figure 4/CD3-CMT-u27.pzfx
- Source Date/Figure 4/crystal violet results.xlsx
