# Supplementary material for: Preparation and functional validation of rabbit anti-canine CD3ε monoclonal antibody
Source: Front Vet Sci. 2025 Dec 4;12:1612069. doi: 10.3389/fvets.2025.1612069 (PMC12711479; doi:10.3389/fvets.2025.1612069)
Supplement: Supplementary file 2 [file Supplementary_file_1.zip › Source Date/Figure 1/figure 1A/CD3E antibody titer.xlsx]

## Sheet: absorbance1
Measurement results
CD3E serum titer 20241218.skax
2024/12/18 19:48:36
Wavelength: 450 nm
Abs	1	2	3	4
A	2.757	2.7898	0.4457	0.4382
B	2.5571	2.5907	0.3472	0.2904
C	2.3136	2.2824	0.0955	0.081
D	2.244	2.2203	0.0452	0.0723
E	2.1238	2.1138
F	1.8144	1.6344
G	1.4348	1.4259
H	0.867	0.8313
		dilution factor	OD value	Negative control
	1A-2A	1000	2.7734	0.0735
	1B-2B	2000	2.5739	0.0735
	1C-2C	4000	2.298	0.0735
	1D-2D	8000	2.23215	0.0735
	1E-2E	16000	2.1188	0.0735
	1F-2F	32000	1.7244	0.0735
	1G-2G	64000	1.43035	0.0735
	1H-2H	128000	0.84915	0.0735
	3A-4A	256000	0.44195	0.0735
	3B-4B	512000	0.3188	0.0735
