# Supplementary material for: Preparation and functional validation of rabbit anti-canine CD3ε monoclonal antibody
Source: Front Vet Sci. 2025 Dec 4;12:1612069. doi: 10.3389/fvets.2025.1612069 (PMC12711479; doi:10.3389/fvets.2025.1612069)
Supplement: Supplementary file 2 [file Supplementary_file_1.zip › Source Date/Figure 1/figure 1B/Antibody binding ability of canine CD3E-his and cat CD3E -his.xlsx]

## Sheet: absorbance 1_01
	Measurement results
	canine CD3E antibody.skax
	2024/11/4 19:23:46
	Wavelength: 450 nm
	Abs	1	2	3	4	5	6	7	8
	A	3.9618	0.0432	0.0466	0.0447	0.1126	0.0427	0.0442	0.0467
	B	0.0491	3.9279	0.1675	0.0401	0.0513	0.0972	0.0432	0.0445
	C	3.8661	0.0701	0.8883	0.0418	0.0468	0.0493	0.0437	0.0415
	D	3.6484	3.6856	0.0648		0.0516	0.0514	0.0608
	E	0.0529	3.9924	0.0621		0.0515	0.1663	0.0475
	F	3.4069	0.0638	3.8291		0.0645	0.0538	0.0486
	G	3.5626	0.0459	4.0251		0.0641	0.0444	0.0493
	H	0.0525	0.0441	3.7516		0.0471	0.0462	3.7539
		1	2	3	4	5	6	7	8
	A	canine CD3E-his				cat CD3E-his
	B
coating	C				PBS				PBS
	D
	E
	F
	G
	H
		1	2	3	4	5	6	7	8
	A	2M1D1	2M1D6	2M1E9	blank	2M1D1	2M1D6	2M1E9	blank
plate layout	B	2M1C2	2M1E6	2M1G9	blank	2M1C2	2M1E6	2M1G9	blank
	C	2M1G2	2M1A7	2M1A10	0.1%BSA	2M1G2	2M1A7	2M1A10	0.1%BSA
	D	2M1C3	2M1C8	2M1D10		2M1C3	2M1C8	2M1D10
	E	2M1C4	2M1F8	2M1E10		2M1C4	2M1F8	2M1E10
	F	2M1C5	2M1G8	2M1F10		2M1C5	2M1G8	2M1F10
	G	2M1G5	2M1B9	2M1F12		2M1G5	2M1B9	2M1F12
	H	2M1B6	2M1G12	兔子血清		2M1B6	2M1G12	兔子血清
