# Supplementary material for: Preparation and functional validation of rabbit anti-canine CD3ε monoclonal antibody
Source: Front Vet Sci. 2025 Dec 4;12:1612069. doi: 10.3389/fvets.2025.1612069 (PMC12711479; doi:10.3389/fvets.2025.1612069)
Supplement: Supplementary file 2 [file Supplementary_file_1.zip › Source Date/Figure 1/figure 1B/detection of other antibodies that do not bind to human Fc fragments.xlsx]

## Sheet: absorbance 1_01
	Measurement results
	canine CD3E decetion .skax
	2024/11/4 19:23:46
	Wavelength: 450 nm
	Abs	1	2	3	4
	A	3.9618	0.0432	0.0466	0.0447
	B	0.0491	3.9279	0.1675	0.0401
	C	3.8661	0.0701	0.8883	0.0418
	D	3.6484	3.6856	0.0648
	E	0.0529	3.9924	0.0621
	F	3.4069	0.0638	3.8291
	G	3.5626	0.0459	4.0251
	H	0.0525	0.0441	3.7516
		1	2	3	4
	A	canine CD3E protein
	B
coating	C				PBS
	D
	E
	F
	G
	H
		1	2	3	4
	A	2M1D1	2M1D6	2M1E9	biank
plate layout	B	2M1C2	2M1E6	2M1G9	biank
	C	2M1G2	2M1A7	2M1A10	0.1%BSA
	D	2M1C3	2M1C8	2M1D10
	E	2M1C4	2M1F8	2M1E10
	F	2M1C5	2M1G8	2M1F10
	G	2M1G5	2M1B9	2M1F12
	H	2M1B6	2M1G12	positive control
