# Supplementary material for: Preparation and functional validation of rabbit anti-canine CD3ε monoclonal antibody
Source: Front Vet Sci. 2025 Dec 4;12:1612069. doi: 10.3389/fvets.2025.1612069 (PMC12711479; doi:10.3389/fvets.2025.1612069)
Supplement: Supplementary file 2 [file Supplementary_file_1.zip › Source Date/Figure 1/figure 1B/whether the antibody bind to canine CD3-fc and human fc.xlsx]

## Sheet: absorbance-1-01
	Material Information											Material Information
		Coating	CD3E (canine)-fc	dilute to 2μg/mL,PBS 4℃，12h									Coating	CD3E (canine)-fc	dilute to 2μg/mL,PBS 4℃，12h
		Blocking solution	5% skimmed milk powder	37℃，2h									Blocking solution	5% skimmed milk powder	37℃，2h
		Primary antibodies	Forty-two cell supernatants	50μL per well									Primary antibodies	human -fc antibody	50μL per well
		Secondary antibody	gota anti-rabbit conjugation-HRP	1/100k									Secondary antibody	gota anti-rabbit conjugation-HRP	1/100k
	plate layout		1	2	3	4	5	6	7			plate layout		1	2	3	4	5	6	7
		A	2M1D1	2M1A4	2M1G5	2M1G8	2M1D10	2M1F12	PBS				A	2M1D1	2M1A4	2M1G5	2M1G8	2M1D10	2M1F12	PBS
		B	2M1E1	2M1B4	2M1B6	2M1B9	2M1E10	2M1G12	PBS				B	2M1E1	2M1B4	2M1B6	2M1B9	2M1E10	2M1G12	PBS
		C	2M1C2	2M1C4	2M1D6	2M1C9	2M1F10		PBS				C	2M1C2	2M1C4	2M1D6	2M1C9	2M1F10	Blank cells	Positive serum
		D	2M1D2	2M1D4	2M1E6	2M1E9	2M1B11		PBS				D	2M1D2	2M1D4	2M1E6	2M1E9	2M1B11	Blank cells	Positive serum
		E	2M1G2	2M1E4	2M1G6	2M1F9	2M1E11		Positive serum				E	2M1G2	2M1E4	2M1G6	2M1F9	2M1E11	Blank cells
		F	2M1C3	2M1F4	2M1A7	2M1G9	2M1F11		Positive serum				F	2M1C3	2M1F4	2M1A7	2M1G9	2M1F11	Blank cells
		G	2M1E3	2M1C5	2M1C8	2M1A10	2M1D12		Positive serum				G	2M1E3	2M1C5	2M1C8	2M1A10	2M1D12	Blank cells
		H	2M1G3	2M1E5	2M1F8	2M1C10	2M1E12		Positive serum				H	2M1G3	2M1E5	2M1F8	2M1C10	2M1E12	Blank cells
	OD value	CD3E（canine）-fc	1	2	3	4	5	6	7			OD value	human-FC	1	2	3	4	5	6	7
		A	2.5286	0.0745	2.3204	2.4792	2.4619	2.3645	0.0562				A	0.1496	0.0912	0.0944	1.7381	0.6426	0.0825	0.0518
		B	0.0599	0.052	2.3044	2.2397	2.3173	1.5614	0.0582				B	0.0549	0.0474	0.058	0.0683	1.7607	0.0535	0.058
		C	1.3901	2.22	2.2352	2.2049	2.1508		0.0492				C	0.0703	0.0639	0.0589	2.0125	0.0612	0.0517	2.6832
		D	0.0624	0.0869	2.2258	2.222	0.0935		0.0505				D	0.0552	0.0551	0.0629	0.0544	0.0645	0.0526	2.6337
		E	2.6284	0.0991	0.0622	0.0572	0.0751		2.3612				E	0.0836	0.0637	0.0562	0.0519	0.055	0.053
		F	2.4581	0.0502	2.1717	0.2746	2.3997		2.3973				F	0.0845	0.0597	0.2782	0.0543	2.3124	0.0482
		G	0.0595	2.2961	2.2435	0.4601	0.0511		2.4169				G	0.0547	0.0568	0.0642	0.0515	0.0538	0.0515
		H	0.0718	0.0596	2.3725	0.0772	0.0516		2.488				H	0.0666	0.0509	0.061	0.0589	0.0504	0.0493
