# Supplementary material for: Preparation and functional validation of rabbit anti-canine CD3ε monoclonal antibody
Source: Front Vet Sci. 2025 Dec 4;12:1612069. doi: 10.3389/fvets.2025.1612069 (PMC12711479; doi:10.3389/fvets.2025.1612069)
Supplement: Supplementary file 2 [file Supplementary_file_1.zip › Source Date/Figure 3/PBMC+CD3E antibody. detecting the release of IFN-γ.xlsx]

## Sheet: absorbance 1_01
Measurement results
detecting the release of IFN-γ.skax
2024/11/12 20:17:16
Wavelength: 450 nm
OD value
	standard
Abs	1	2	3	4	5	6	7	8	9	10
A	0.9326	0.9199	0.1734	0.1801	0.1786	0.1935	0.1453	0.1505	0.1905	0.2025
B	0.5036	0.4966	0.1522	0.1378	0.1408	0.169	0.1872	0.192	0.1754	0.1743
C	0.283	0.2971	0.2134	0.2127	0.1305	0.1578	0.1637	0.1654
D	0.1994	0.1827	0.1652	0.1604	0.1553	0.1774	0.1614	0.1569
E	0.1208	0.1202	0.1575	0.152	0.3242	0.3135	0.1504	0.1906
F	0.1145	0.0849	0.1631	0.1804	0.155	0.1459	0.2266	0.2391
G	0.0758	0.0941	0.1961	0.1878	0.1396	0.1431
H	0.0795	0.0679	0.1925	0.1879			0.2101	0.223
	mean OD	standard(pg/mL)	plate layout
	0.92625	1000	2M1D1	2M1D1	2M1D6	2M1D6	2M1E9	2M1E9	2M1G12	2M1G12
	0.5001	500	2M1C2	2M1C2	2M1E6	2M1E6	2M1G9	2M1G9	blank	blank
	0.29005	250	2M1G2	2M1G2	2M1A7	2M1A7	2M1A10	2M1A10
	0.19105	125	2M1C3	2M1C3	2M1C8	2M1C8	2M1D10	2M1D10
	0.1205	62.5	2M1C4	2M1C4	2M1F8	2M1F8	2M1E10	2M1E10
	0.0997	31.2	2M1C5	2M1C5	2M1G8	2M1G8	2M1F10	2M1F10
	0.08495	15.6	2M1G5	2M1G5	2M1B9	2M1B9
	0.0737	7.8	2M1B6	2M1B6			2M1F12	2M1F12
			116.832	124.495	122.779	139.831	84.7363	90.6708	136.396	150.139
			92.6114	76.1808	79.6024	111.802	132.618	138.113	119.119	117.861
			162.633	161.83	67.858	99.0057	105.745	107.688
	IFN-γ released(pg/mL)		107.459	101.975	96.1508	121.406	103.118	97.9779
			98.6631	92.3831	290.194	277.831	90.5566	136.51
			105.06	124.838	95.8082	85.4209	177.776	192.13
			142.808	133.305	78.2337	82.2262
			138.686	133.42			158.849	173.645
	calculated by dilution factor		315.447	336.135	331.503	377.542	228.788	244.811	368.269	405.376
			250.051	205.688	214.927	301.866	358.07	372.905	321.621	318.225
			439.109	436.942	183.217	267.315	285.513	290.757
			290.14	275.334	259.607	327.797	278.418	264.54
			266.39	249.434	783.523	750.143	244.503	368.578
			283.662	337.062	258.682	230.636	479.996	518.751
			385.581	359.924	211.231	222.011
			374.451	360.233			428.894	468.842
