# Supplementary material for: Preparation and functional validation of rabbit anti-canine CD3ε monoclonal antibody
Source: Front Vet Sci. 2025 Dec 4;12:1612069. doi: 10.3389/fvets.2025.1612069 (PMC12711479; doi:10.3389/fvets.2025.1612069)
Supplement: Supplementary file 2 [file Supplementary_file_1.zip › Source Date/Figure 4/anti-CD3-CMT-U27 co-culture T cell.xlsx]

## Sheet: 吸光度 1_01
Measurement results
anti-cd19 u27-t cell.skax
2025/3/25 22:35:42
Wavelength: 450 nm
Abs	1	2	3	4	5	6	7	8	9	10	11	12
A	0.7773	0.6085	0.0856	0.1131	0.0902	0.0911	0.0858	0.0812	0.1754	0.1743	0.1817	0.0518
B	0.2926	0.3189	0.6199	0.5578	0.3698	0.0841	0.1161	0.0996	0.0482	0.051	0.0512	0.0506
C	0.2369	0.1822	1.4742	0.9071	1.1922	0.1059	0.0964	0.1013	0.0514	0.0518	0.05	0.0512
D	0.1553	0.1506	1.1196	1.5938	1.4308	0.1029	0.1101	0.1005	0.0547	0.0514	0.0498	0.0523
E	0.1546	0.1155	1.7132	1.5834	1.6944	0.1843	0.175	0.1362	0.0501	0.0523	0.0566	0.0506
F	0.113	0.1073	1.6026	1.4812	1.0766	0.2211	0.2022	0.2624	0.0485	0.0517	0.0507	0.0541
G	0.1107	0.1309	2.0128	1.9129	1.7153	0.5228	0.6957	0.5684	0.0418	0.0548	0.0603	0.0522
H	0.1	0.1048	0.1195	0.088	0.0926	0.0855	0.0871	0.1036	0.0516	0.0586	0.0496	0.0542
	calibrator(pg/ml)		anti-CD3 U27			U27
Sample	1	2	3	4	5	6	7	8	9	10	11	12
A	0.6929	1000	anti-CD3 U27			U27			T cell
B	0.30575	500	anti-CD3 U27+0.3125 T cell			U27+0.3125 T cell
C	0.20955	250	anti-CD3 U27+0.625 T cell			U27+0.625 T cell
D	0.15295	125	anti-CD3 U27+1.25 T cell			U27+1.25 T cell
E	0.13505	62.5	anti-CD3 U27+2.5 T cell			U27+2.5 T cell
F	0.11015	31.2	anti-CD3 U27+5 T cell			U27+5 T cell
G	0.1208	15.6	anti-CD3 U27+10 cell			U27+10 cell
H	0.1024	7.8	Blank			PBS
Autoloading range A1 - M28
			0.2568	0.3393	0.2706	0.2733	0.2574	0.2436	0.5262	0.5229	0.5451
			1.8597	1.6734	1.1094	0.2523	0.3483	0.2988
			4.4226	2.7213	3.5766	0.3177	0.2892	0.3039
			3.3588	4.7814	4.2924	0.3087	0.3303	0.3015
			5.1396	4.7502	5.0832	0.5529	0.525	0.4086
			4.8078	4.4436	3.2298	0.6633	0.6066	0.7872
			6.0384	5.7387	5.1459	1.5684	2.0871	1.7052
			0.3585	0.264	0.2778	0.2565	0.2613	0.3108
												297.427	438.791	321.073	325.7	298.455	274.809	759.044	753.389	791.429		-142.6
												3044	2724.77	1758.36	289.716	454.212	369.394
												7435.53	4520.35	5985.9	401.779	352.944	378.133
												5612.7	8050.33	7212.43	386.357	423.369	374.02
												8664.1	7996.87	8567.46	804.794	756.987	557.536
												8095.57	7471.51	5391.66	993.965	896.809	1206.27
												10204.2	9690.66	8674.9	2544.85	3433.65	2779.26
												471.69	309.764	333.41	296.913	305.138	389.956
