# Supplementary material for: Preparation and functional validation of rabbit anti-canine CD3ε monoclonal antibody
Source: Front Vet Sci. 2025 Dec 4;12:1612069. doi: 10.3389/fvets.2025.1612069 (PMC12711479; doi:10.3389/fvets.2025.1612069)
Supplement: Supplementary file 2 [file Supplementary_file_1.zip › Source Date/Figure 4/crystal violet results.xlsx]

## Sheet: 吸收结果
2025/3/23 21:25:04
Absorbance: 570 nm
	1	2	3	4	5	6	7	8	9	10	11	12
A	0.184	0.309	0.308	0.361	0.358	0.376	0.162	0.12	0.135	0.0811	0.0851	0.0868
B	0.141	0.181	0.18	0.325	0.276	0.33	0.184	0.205	0.119	0.0854	0.0909	0.101
C	0.0976	0.105	0.111	0.316	0.326	0.408	0.0794	0.0906	0.0898	0.0865	0.08	0.0843
D	0.0928	0.0882	0.0944	0.3	0.3	0.351	0.0842	0.0861	0.0907	0.0801	0.083	0.0874
E	0.0874	0.0765	0.0875	0.306	0.315	0.349	0.084	0.0857	0.0882	0.144	0.248	0.185
F	0.0851	0.0909	0.0957	0.338	0.317	0.351	0.139	0.0995	0.103	0.162	0.131	0.117
G	0.0863	0.0827	0.0968	0.335	0.236	0.326	0.0831	0.0948	0.114	0.148	0.119	0.106
H	0.072	0.0766	0.0847	0.0759	0.0803	0.319	0.0785	0.0822	0.116	0.111	0.127	0.122
min		0.072
max		0.408
					average value
	background	0.072	0.0766	0.0759	0.0748333
	U27/anti-CD3-U27		0.309	0.308	0.361	0.358	0.376
	1：0.3125	0.141	0.181	0.18	0.325	0.276	0.33
	1：0.625	0.0976	0.105	0.111	0.316	0.326	0.408
	1：1.25	0.0928	0.0882	0.0944	0.3	0.3	0.351
	1：2.5	0.0874	0.0765	0.0875	0.306	0.315	0.349
	1：5	0.0851	0.0909	0.0957	0.338	0.317	0.351
	1：10	0.0863	0.0827	0.0968	0.335	0.236	0.326
	erase board background				average value	normalization
	anti-CD3-U27		0.234	0.233	0.2335		1	0.995726		100	99.5726
	1：0.3125	0.066	0.106	0.105		0.282051	0.452991	0.448718	28.2051	45.2991	44.8718
	1：0.625	0.0226	0.03	0.036		0.0965812	0.128205	0.153846	9.65812	12.8205	15.3846
	1：1.25	0.0178	0.0132	0.0194		0.0760684	0.0564103	0.082906	7.60684	5.64103	8.2906
	1：2.5	0.0124	0.0015	0.0125		0.0529915	0.00641026	0.0534188	5.29915	0.641026	5.34188
	1：5	0.0101	0.0159	0.0207		0.0431624	0.0679487	0.0884615	4.31624	6.79487	8.84615
	1：10	0.0113	0.0077	0.0218		0.0482906	0.032906	0.0931624	4.82906	3.2906	9.31624
					average value	normalization
	U27	0.286	0.283	0.301	0.29	0.986207	0.975862	1.03793	98.6207	97.5862	103.793
	1：0.3125	0.25	0.201	0.255		0.862069	0.693103	0.87931	86.2069	69.3103	87.931
	1：0.625	0.241	0.251	0.333		0.831034	0.865517	1.14828	83.1034	86.5517	114.828
	1：1.25	0.225	0.225	0.276		0.775862	0.775862	0.951724	77.5862	77.5862	95.1724
	1：2.5	0.231	0.24	0.274		0.796552	0.827586	0.944828	79.6552	82.7586	94.4828
	1：5	0.263	0.242	0.276		0.906897	0.834483	0.951724	90.6897	83.4483	95.1724
	1：10	0.26	0.161	0.251		0.896552	0.555172	0.865517	89.6552	55.5172	86.5517

## Sheet: 原始数据 570 nm
原始数据
2025/3/23 21:25:04
孔	波长 [nm]	原始吸收	检测时间
A 1	570	0.184	0
A 2	570	0.309	0.02
A 3	570	0.308	0.04
A 4	570	0.361	0.05
A 5	570	0.358	0.07
A 6	570	0.376	0.09
A 7	570	0.162	0.11
A 8	570	0.12	0.13
A 9	570	0.135	0.14
A 10	570	0.0811	0.16
A 11	570	0.0851	0.18
A 12	570	0.0868	0.2
B 1	570	0.141	0.83
B 2	570	0.181	0.81
B 3	570	0.18	0.79
B 4	570	0.325	0.77
B 5	570	0.276	0.75
B 6	570	0.33	0.74
B 7	570	0.184	0.72
B 8	570	0.205	0.7
B 9	570	0.119	0.68
B 10	570	0.0854	0.66
B 11	570	0.0909	0.65
B 12	570	0.101	0.63
C 1	570	0.0976	1.26
C 2	570	0.105	1.27
C 3	570	0.111	1.29
C 4	570	0.316	1.31
C 5	570	0.326	1.33
C 6	570	0.408	1.35
C 7	570	0.0794	1.36
C 8	570	0.0906	1.38
C 9	570	0.0898	1.4
C 10	570	0.0865	1.42
C 11	570	0.08	1.44
C 12	570	0.0843	1.45
D 1	570	0.0928	2.08
D 2	570	0.0882	2.06
D 3	570	0.0944	2.05
D 4	570	0.3	2.03
D 5	570	0.3	2.01
D 6	570	0.351	1.99
D 7	570	0.0842	1.97
D 8	570	0.0861	1.96
D 9	570	0.0907	1.94
D 10	570	0.0801	1.92
D 11	570	0.083	1.9
D 12	570	0.0874	1.88
E 1	570	0.0874	2.51
E 2	570	0.0765	2.53
E 3	570	0.0875	2.55
E 4	570	0.306	2.56
E 5	570	0.315	2.58
E 6	570	0.349	2.6
E 7	570	0.084	2.62
E 8	570	0.0857	2.64
E 9	570	0.0882	2.65
E 10	570	0.144	2.67
E 11	570	0.248	2.69
E 12	570	0.185	2.71
F 1	570	0.0851	3.34
F 2	570	0.0909	3.32
F 3	570	0.0957	3.3
F 4	570	0.338	3.28
F 5	570	0.317	3.26
F 6	570	0.351	3.25
F 7	570	0.139	3.23
F 8	570	0.0995	3.21
F 9	570	0.103	3.19
F 10	570	0.162	3.17
F 11	570	0.131	3.16
F 12	570	0.117	3.14
G 1	570	0.0863	3.77
G 2	570	0.0827	3.78
G 3	570	0.0968	3.8
G 4	570	0.335	3.82
G 5	570	0.236	3.84
G 6	570	0.326	3.86
G 7	570	0.0831	3.87
G 8	570	0.0948	3.89
G 9	570	0.114	3.91
G 10	570	0.148	3.93
G 11	570	0.119	3.95
G 12	570	0.106	3.96
H 1	570	0.072	4.59
H 2	570	0.0766	4.57
H 3	570	0.0847	4.55
H 4	570	0.0759	4.54
H 5	570	0.0803	4.52
H 6	570	0.319	4.5
H 7	570	0.0785	4.48
H 8	570	0.0822	4.46
H 9	570	0.116	4.45
H 10	570	0.111	4.43
H 11	570	0.127	4.41
H 12	570	0.122	4.39

## Sheet: 基本信息
程序信息
		执行时间	2025/3/23 21:25:04
		名称	Multiskan SkyHigh
		序列号：	1550-800815C
		固件版本	2.0.35
		版本	1.0.70.0
		设置温度	37 °C
		比色杯	是
		孵育器为开？	否
程序设置
		试验类型	测量
		板型模板	96孔板
		测量类型	终点法 吸光值
		波长 [nm]	570
		振荡	否

## Sheet: 板布局
	1	2	3	4	5	6	7	8	9	10	11	12
A	X	X	X	X	X	X	X	X	X	X	X	X
B	X	X	X	X	X	X	X	X	X	X	X	X
C	X	X	X	X	X	X	X	X	X	X	X	X
D	X	X	X	X	X	X	X	X	X	X	X	X
E	X	X	X	X	X	X	X	X	X	X	X	X
F	X	X	X	X	X	X	X	X	X	X	X	X
G	X	X	X	X	X	X	X	X	X	X	X	X
H	X	X	X	X	X	X	X	X	X	X	X	X

## Sheet: 运行日志
开始时间	2025/3/23 21:24:58	2025/3/23 21:24:58
温度	25.9	2025/3/23 21:24:58
温度	25.9	2025/3/23 21:25:04
结束时间	2025/3/23 21:25:04	2025/3/23 21:25:04
